# Supplementary material for: Analysis of Recombinant Cedar Virus Infection and Cross-Protection Against Related Henipaviruses in African Green Monkeys
Source: Viruses. 2026 Feb 28;18(3):292. doi: 10.3390/v18030292 (PMC13030515; doi:10.3390/v18030292)
Supplement: Supplementary file 1 [file viruses-18-00292-s001.zip]

Archive with 1 entries (1 files):
- viruses-4137903-supplementary.pdf
